# Supplementary material for: Ambient temperature and the variability between neighbouring days impacts in-patient hospitalizations in the United Kingdom
Source: Commun Med (Lond). 2026 Jan 26;6:90. doi: 10.1038/s43856-025-01355-y (PMC12881400; doi:10.1038/s43856-025-01355-y)
Supplement: Supplementary file 3 — Supplementary Data 1 [file 43856_2025_1355_MOESM3_ESM.xlsx]

## Sheet: Supplementary Data 1
Table. Associations of high ambient temperature and positive temperature change between neighbouring days with any cause and cause-specific hospitalizations based on temperature percentiles derived from specific UK climatic regions.
	High ambient temperature		Positive temperature change between neighbouring days (TCN)
	(95th percentile vs. 1st percentile)		(95th percentile vs. 0°C)
	Warm season	Cold season	Warm season	Cold season
	OR (95% CI)	OR (95% CI)	OR (95% CI)	OR (95% CI)
South East and West (Bristol, Oxford, Reading, London)
Any cause	0.99 (0.95, 1.02)	1.04 (1.00, 1.08)	1.00 (0.97, 1.03)	1.03 (1.01, 1.06)
Cardiovascular disease	0.94 (0.89, 0.99)	1.06 (0.99, 1.12)	1.00 (0.96, 1.04)	1.04 (1.00, 1.08)
Respiratory disease	0.98 (0.90, 1.07)	1.10 (0.99, 1.22)	0.98 (0.92, 1.05)	1.09 (1.02, 1.16)
Renal disease	0.99 (0.89, 1.10)	0.97 (0.85, 1.11)	0.98 (0.90, 1.06)	1.06 (0.97, 1.15)
Mental disorders	0.99 (0.88, 1.10)	1.10 (0.96, 1.27)	0.98 (0.90, 1.06)	1.05 (0.97, 1.14)
Heat related illness	1.11 (0.89, 1.38)	1.42 (1.03, 1.95)	1.08 (0.91, 1.27)	1.11 (0.94, 1.31)
Reference temperature	10.7	-1.7	0	0
Temperature at 95th centile	22	11.8	3	3
East & West Midlands (Nottingham, Stoke, Birmingham)
Any cause	1.02 (0.97, 1.07)	1.04 (0.99, 1.10)	1.01 (0.97, 1.05)	1.00 (0.97, 1.04)
Cardiovascular disease	0.99 (0.93, 1.06)	1.03 (0.95, 1.12)	1.02 (0.97, 1.07)	1.00 (0.96, 1.05)
Respiratory disease	1.00 (0.89, 1.11)	0.96 (0.83, 1.10)	1.01 (0.93, 1.09)	0.98 (0.91, 1.05)
Renal disease	1.20 (1.02, 1.40)	1.05 (0.86, 1.28)	1.02 (0.91, 1.15)	1.11 (1.00, 1.24)
Mental disorders	1.20 (1.04, 1.38)	0.96 (0.78, 1.18)	1.02 (0.91, 1.13)	1.11 (1.01, 1.22)
Heat related illness	1.20 (0.88, 1.64)	0.84 (0.56, 1.28)	1.10 (0.88, 1.38)	0.83 (0.67, 1.03)
Reference temperature	9.7	-2.7	0	0
Temperature at 95th centile	20.7	10.8	3.1	2.7
North East and West (Middlesbrough, Newcastle, Bury, Liverpool, Manchester)
Any cause	1.01 (0.97, 1.04)	1.04 (1.00, 1.08)	1.02 (0.99, 1.05)	1.04 (1.01, 1.06)
Cardiovascular disease	1.03 (0.98, 1.08)	1.00 (0.96, 1.05)	1.01 (0.98, 1.05)	1.03 (0.99, 1.06)
Respiratory disease	1.01 (0.93, 1.09)	0.98 (0.91, 1.05)	1.04 (0.99, 1.10)	0.97 (0.92, 1.02)
Renal disease	1.02 (0.91, 1.15)	1.11 (1.00, 1.24)	1.05 (0.98, 1.13)	0.99 (0.92, 1.06)
Mental disorders	1.05 (0.95, 1.16)	1.05 (0.92, 1.19)	0.99 (0.92, 1.06)	1.00 (0.93, 1.07)
Heat related illness	1.42 (1.14, 1.75)	1.22 (0.91, 1.64)	1.20 (1.04, 1.39)	1.09 (0.93, 1.26)
Reference temperature	9.6	-2.1	0	0
Temperature at 95th centile	19.8	10.7	2.8	2.7
Yorkshire and The Humber (Sheffield, Leeds)
Any cause	0.99 (0.94, 1.04)	1.05 (1.00, 1.11)	0.98 (0.94, 1.02)	1.02 (0.99, 1.06)
Cardiovascular disease	1.00 (0.93, 1.08)	1.10 (1.01, 1.21)	1.00 (0.95, 1.05)	1.06 (1.01, 1.11)
Respiratory disease	1.09 (0.96, 1.22)	1.08 (0.93, 1.26)	1.00 (0.92, 1.10)	1.07 (0.99, 1.16)
Renal disease	1.09 (0.89, 1.32)	1.11 (0.89, 1.39)	1.04 (0.90, 1.20)	1.02 (0.90, 1.17)
Mental disorders	1.01 (0.87, 1.18)	1.22 (0.99, 1.50)	1.08 (0.97, 1.21)	1.10 (1.00, 1.22)
Heat related illness	0.95 (0.69, 1.32)	1.43 (0.88, 2.33)	0.96 (0.75, 1.22)	1.07 (0.85, 1.34)
Reference temperature	9.5	-2.6	0	0
Temperature at 95th centile	20.2	10.4	3	2.6
Wales (Swansea, Cardiff, Wrexham)
Any cause	0.95 (0.86, 1.04)	0.96 (0.86, 1.08)	1.04 (0.97, 1.13)	1.07 (0.99, 1.15)
Cardiovascular disease	0.93 (0.81, 1.07)	1.16 (0.98, 1.38)	1.00 (0.90, 1.11)	1.08 (0.98, 1.19)
Respiratory disease	0.77 (0.61, 0.97)	0.89 (0.66, 1.21)	1.00 (0.84, 1.19)	1.14 (0.97, 1.34)
Renal disease	0.96 (0.63, 1.46)	0.73 (0.38, 1.42)	1.11 (0.80, 1.56)	0.90 (0.64, 1.27)
Mental disorders	1.27 (0.93, 1.72)	1.40 (0.88, 2.23)	0.97 (0.77, 1.22)	0.86 (0.69, 1.07)
Heat related illness	1.28 (0.60, 2.75)	1.44 (0.51, 4.07)	1.26 (0.73, 2.16)	1.26 (0.75, 2.12)
Reference temperature	10.6	-2	0	0
Temperature at 95th centile	20.4	11.6	2.7	2.9
Scotland (Edinburgh, Glasgow)
Any cause	0.95 (0.80, 1.13)	0.97 (0.86, 1.09)	1.04 (0.97, 1.13)	1.06 (0.99, 1.14)
Cardiovascular disease	0.95 (0.74, 1.21)	1.18 (0.99, 1.42)	1.00 (0.90, 1.11)	1.08 (0.98, 1.18)
Respiratory disease	0.62 (0.42, 0.93)	0.90 (0.65, 1.24)	1.00 (0.84, 1.19)	1.14 (0.97, 1.33)
Renal disease	0.86 (0.41, 1.77)	0.75 (0.37, 1.51)	1.11 (0.80, 1.56)	0.92 (0.67, 1.28)
Mental disorders	1.15 (0.67, 1.95)	1.47 (0.89, 2.41)	0.97 (0.77, 1.22)	0.87 (0.71, 1.07)
Heat related illness	1.41 (0.36, 5.55)	1.47 (0.48, 4.45)	1.26 (0.73, 2.16)	1.27 (0.78, 2.08)
Reference temperature	8.9	-2.9	0	0
Temperature at 95th centile	18.4	10	2.7	2.8
Models adjusted for rainfall and public holiday. The odds ratio (OR) and 95% confidence intervals (CI) were calculated for the 95th percentile of ambient temperature distribution in reference to the 1st percentile. For TCN, the OR and 95% CI were calculated for the 95th percentile of TCN distribution in reference to 0°C. Warm season refers to periods between June and September, and cold season re…
