# Supplementary material for: Ambient temperature and the variability between neighbouring days impacts in-patient hospitalizations in the United Kingdom
Source: Commun Med (Lond). 2026 Jan 26;6:90. doi: 10.1038/s43856-025-01355-y (PMC12881400; doi:10.1038/s43856-025-01355-y)
Supplement: Supplementary file 4 — Supplementary Data 2 [file 43856_2025_1355_MOESM4_ESM.xlsx]

## Sheet: Supplementary Data 2
Table. Subgroup analysis for associations of high temperature and positive temperature change between neighbouring days (TCN) with overall hospitalization (any cause) during warm season.
	High temperature	Test for heterogeneity	Positive temperature change between neighboring days	Test for heterogeneity
	(95th percentile vs. 1st percentile)		(95th percentile vs. 0°C)
	OR (95% CI)		OR (95% CI)
Age
<65	1.01 (0.97, 1.04)	0.893	0.99 (0.97, 1.01)	0.033
≥65	1.01 (0.99, 1.03)		1.02 (1.00, 1.04)
Sex
Female	1.01 (0.98, 1.03)	0.879	1.01 (0.99, 1.03)	0.886
Male	1.01 (0.98, 1.04)		1.01 (0.99, 1.03)
Neighbourhood deprivation
Least deprived (tertile 1)	0.99 (0.96, 1.03)	0.134	1.01 (0.98, 1.03)	0.544
Moderately deprived (tertile 2)	0.99 (0.96, 1.03)		1.02 (1.00, 1.05)
Most deprived (tertile 3)	1.03 (1.00, 1.07)		1.00 (0.98, 1.02)
Frailty
Non-frail	1.00 (0.97, 1.04)	0.513	1.02 (1.00, 1.05)	0.189
Pre-frail/Frail	0.99 (0.96, 1.02)		1.00 (0.98, 1.02)
Physical activity
Normal or high	1.00 (0.97, 1.02)	0.473	1.01 (0.99, 1.03)	0.697
Low	0.98 (0.94, 1.03)		1.00 (0.97, 1.04)
Residential density (unit/Km2)
Low (tertile 1; <1,447)	1.00 (0.96, 1.03)	0.782	1.01 (0.98, 1.04)	0.51
Moderate (tertile 2; 1,447 to 2,094)	1.01 (0.98, 1.05)		1.02 (0.99, 1.04)
High (tertile 3; >2,094)	1.00 (0.97, 1.04)		1.00 (0.97, 1.02)
Residential greenspace (Km2)
Low (tertile 1; <0.27)	1.03 (1.00, 1.07)	0.386	1.02 (0.99, 1.05)	0.306
Moderate (tertile 2; 0.27 to 0.49)	1.00 (0.96, 1.03)		1.01 (0.99, 1.04)
High (tertile 3; >0.49)	1.01 (0.97, 1.04)		0.99 (0.97, 1.02)
Natural greenspace (Km2)
Low (tertile 1; <0.15)	1.02 (0.98, 1.05)	0.638	1.03 (1.00, 1.05)	0.175
Moderate (tertile 2; 0.15 to 0.32)	1.02 (0.98, 1.06)		1.01 (0.98, 1.03)
High (tertile 3; >0.32)	1.00 (0.97, 1.03)		1.00 (0.97, 1.02)
Regions
South West & East (Bristol, Oxford, Reading, London)	0.98 (0.94, 1.03)	0.21	1.00 (0.97, 1.03)	0.173
East & West Midlands (Nottingham, Stoke, Birmingham)	1.01 (0.97, 1.07)		1.01 (0.98, 1.05)
North East and West (Middlesbrough, Newcastle, Bury, Liverpool, Manchester)	1.01 (0.97, 1.04)		1.02 (0.99, 1.05)
Yorkshire and The Humber (Sheffield, Leeds)	0.99 (0.94, 1.04)		0.98 (0.95, 1.01)
Wales (Swansea, Cardiff, Wrexham)	0.94 (0.82, 1.07)		1.04 (0.96, 1.13)
Scotland (Edinburgh, Glasgow)	1.11 (1.01, 1.22)		1.06 (1.00, 1.13)
Models adjusted for rainfall and public holiday. The odds ratio (OR) and 95% confidence intervals (CI) were calculated for the 95th percentile of ambient temperature distribution in reference to the 1st percentile. For TCN, the OR and 95% CI were calculated for the 95th percentile of TCN distribution in reference to 0°C.
