# Supplementary material for: Ambient temperature and the variability between neighbouring days impacts in-patient hospitalizations in the United Kingdom
Source: Commun Med (Lond). 2026 Jan 26;6:90. doi: 10.1038/s43856-025-01355-y (PMC12881400; doi:10.1038/s43856-025-01355-y)
Supplement: Supplementary file 5 — Supplementary Data 3 [file 43856_2025_1355_MOESM5_ESM.xlsx]

## Sheet: Supplementary Data 3
Table. Subgroup analysis for associations of high temperature and positive temperature change between neighbouring days (TCN) with overall hospitalization (any cause) during cold season.
	High temperature	Test for heterogeneity	Positive temperature change between neighboring days	Test for heterogeneity
	(95th percentile vs. 1st percentile)		(95th percentile vs. 0°C)
	OR (95% CI)		OR (95% CI)
Age
<65	1.04 (1.01, 1.07)	0.679	1.02 (1.00, 1.04)	0.266
≥65	1.03 (1.00, 1.06)		1.04 (1.02, 1.05)
Sex
Female	1.03 (1.00, 1.06)	0.842	1.02 (1.00, 1.04)	0.366
Male	1.04 (1.01, 1.07)		1.04 (1.02, 1.06)
Neighbourhood deprivation
Least deprived (tertile 1)	1.03 (0.99, 1.07)	0.13	1.01 (0.99, 1.03)	0.031
Moderately deprived (tertile 2)	1.01 (0.98, 1.05)		1.02 (1.00, 1.05)
Most deprived (tertile 3)	1.06 (1.03, 1.10)		1.05 (1.03, 1.08)
Frailty
Non-frail	1.03 (0.99, 1.07)	0.866	1.03 (1.01, 1.06)	0.848
Pre-frail/Frail	1.04 (1.00, 1.07)		1.04 (1.02, 1.06)
Physical activity
Normal or high	1.03 (1.00, 1.06)	0.46	1.03 (1.01, 1.05)	0.673
Low	1.05 (1.00, 1.10)		1.04 (1.01, 1.07)
Residential density (unit/Km2)
Low (tertile 1; <1,447)	1.03 (0.99, 1.07)	0.071	1.00 (0.98, 1.03)	0.013
Moderate (tertile 2; 1,447 to 2,094)	1.01 (0.98, 1.05)		1.03 (1.00, 1.05)
High (tertile 3; >2,094)	1.07 (1.03, 1.11)		1.05 (1.03, 1.08)
Residential greenspace (Km2)
Low (tertile 1; <0.27)	1.06 (1.03, 1.10)	0.258	1.02 (0.99, 1.04)	0.545
Moderate (tertile 2; 0.27 to 0.49)	1.02 (0.99, 1.06)		1.03 (1.00, 1.05)
High (tertile 3; >0.49)	1.03 (0.99, 1.07)		1.04 (1.01, 1.06)
Natural greenspace (Km2)
Low (tertile 1; <0.15)	1.05 (1.01, 1.09)	0.523	1.04 (1.01, 1.06)	0.526
Moderate (tertile 2; 0.15 to 0.32)	1.04 (1.00, 1.08)		1.02 (1.00, 1.05)
High (tertile 3; >0.32)	1.02 (0.99, 1.06)		1.02 (1.00, 1.04)
Regions
South East & West (Bristol, Oxford, Reading, London)	1.05 (1.00, 1.09)	0.778	1.03 (1.01, 1.06)	0.58
East & West Midlands (Nottingham, Stoke, Birmingham)	1.03 (0.98, 1.09)		1.01 (0.97, 1.04)
North East and West (Middlesbrough, Newcastle, Bury, Liverpool, Manchester)	1.04 (1.00, 1.08)		1.04 (1.02, 1.07)
Yorkshire and The Humber (Sheffield, Leeds)	1.04 (0.98, 1.09)		1.03 (0.99, 1.07)
Wales (Swansea, Cardiff, Wrexham)	0.96 (0.86, 1.07)		1.07 (0.99, 1.15)
Scotland (Edinburgh, Glasgow)	1.02 (0.95, 1.10)		1.03 (0.98, 1.08)
Model adjusted for rainfall and public holiday. The odds ratio (OR) and 95% confidence intervals (CI) were calculated for the 95th percentile of ambient temperature distribution in reference to the 1st percentile. For TCN, the OR and 95% CI were calculated for the 95th percentile of TCN distribution in reference to 0°C.
