# Supplementary material for: Ambient temperature and the variability between neighbouring days impacts in-patient hospitalizations in the United Kingdom
Source: Commun Med (Lond). 2026 Jan 26;6:90. doi: 10.1038/s43856-025-01355-y (PMC12881400; doi:10.1038/s43856-025-01355-y)
Supplement: Supplementary file 6 — Supplementary Data 4 [file 43856_2025_1355_MOESM6_ESM.xlsx]

## Sheet: Supplementary Data 4
Table. Literature review of 22 case-crossover studies examining the associations between ambient temperature and hospitalizations published in recent 5 years.
No.	Author (year)	Setting	Study design	Outcome	Exposure
1	Delaney et al., 20251	US	Time-stratified case-crossover (control days were other days in the same year, month and day of the week as the case day)	3 million hospitalizations with Alzheimer disease and related dementias (defined as any diagnosis code listed in the Chronic Conditions DataWarehouse for “Alzheimer’s disease, related disorders, or senile dementia”), derived from the Centers for Medicare and Medicaid Services	Daily maximum temperature between May and September measured at the zip code level (aggregated from grid data with spacing of 4-Km), derived from the Gridded Surface Meteorological data
2	Park et al., 20252	South Korea	Time-stratified case-crossover (control days were other days in the same year, month and day of the week as the case day)	0.5 million hospitalizations via emergency department admissions for CVD (ICD-10: I00–I99), genitourinary diseases (N00–N99), mental disorders (F00–F99), and respiratory diseases (J00–J99), derived from the Korean National Health Insurance Service Database	Daily mean temperature measured at district unit (Si/Gun/Gu) (aggregated from 9-Km grid), derived from the ERA5-Land dataset
3	Lee et al., 20243	Seoul, South Korea	Time-stratified case-crossover (control days were other days in the same year, month and day of the week as the case day)	1.6 million emergency department visits for respiratory diseases (Korean Standard Classification of Diseases 7th revision codes, a modified version of ICD-10: J00–J99), derived from the National Emergency Department Information System	Daily mean temperature measured from a Seoul’s monitoring station, derived from the Automated Surface Observing System of the Korea Meteorological Administration
4	Zhou et al., 20244	China	Time-stratified case-crossover (control days were other days in the same year, month and day of the week as the case day)	0.99 million injury hospitalizations (total: ICD-10: S00-Y98), derived from the SuValue database	Daily mean temperature for each hospital measured based on the nearest monitoring station from each city center, derived from the National Meteorological Data Network of the Chinese Meteorological Bureau
5	Martin et al., 20245	Quebec, Canada	Time-stratified case-crossover (control days were other days in the same year, month and day of the week as the case day)	57,531 hospitalizations for psychosis [ICD-9-CA: 295.x and ICD-10-CA: F20.x, F21, F23.x, F25.x], derived from the Quebec's Integrated Chronic Diseases Surveillance System	Daily mean temperature measured at 1-Km2 tile based on residential postal code, derived from the National Aeronautics and Space Administration’s Oak Ridge National Laboratory Distributed Active Archive Center’s Daymet database
6	Park et al., 20246	South Korea	Time-stratified case-crossover (control days were other days in the same year, month and day of the week as the case day)	23 792 emergency department admissions [ICD-10: CVD (I00–I99), genitourinary diseases (N00–N99), mental disorder (F00–F99), and respiratory diseases (J00–J99)], derived from the National Health Insurance Service–National Sample Cohort	Daily mean temperature measured at 9-Km grid and aggregated to district unit, derived from the ERA5-Land dataset
7	Okada et al., 20237	Japan	Time-stratified case-crossover (control days were other days in the same year, month and day of the week as the case day)	3.8 million hospitalizations for CVD (ICD-10: I00–I99) and cause-specific subtypes [ischemic heart disease (I20–I25), heart failure (I50), and stroke (I60–I69)], derived from the Japanese Diagnosis Procedure Combination database	Daily temperature variability measured based on a single monitoring station at prefecture-level
8	Konstantinoudis et al., 20238	England, UK	Time-stratified case-crossover (control days were other days in the same year, month and day of the week as the case day)	1.3 million hospital admission for asthma (ICD-10: asthma: J45; Status asthmaticus: J46), derived from the NHS Digital Hospital Episode Statistics data	Daily mean temperature measured at 1-Km x 1-Km resolution (assigned exposure based on residential postcode centroid with 100-m fuzziness), derived from the UK Met Office
9	Thomson et al., 20239	Victoria, Australia	Time-stratified case-crossover (control days were other days in the same year, month and day of the week as the case day)	0.2 million emergency department visits [ICD-10-AM, Australian Modification: volume depletion (E86), heatstroke and sunstroke (T67), exposure to excessive natural heat (X30)] and 0.3 million hospital admissions [respiratory (J00-J99), CVD (I00-I99, G45, G46), renal (N00-N39), and mental (F00-F99)], administered by the Department of Health	Days with or without alert in each weather forecast district issued in Victoria
10	Wen et al., 202210	Brazil	Time-stratified case-crossover (control days were other days in the same year, month and day of the week as the case day)	2.7 million hospitalizations for renal diseases (ICD-10: N00-N19) [including cases with glomerular diseases (N00-N08), renal tubulo-interstitial diseases (N10-N16), and kidney failure (N17-N19)], derived from the Brazilian Unified Health System	Daily mean temperature measured at the city-level (aggregated from grid data measured at 0.25° x 0.25° resolution)
11	Chu et al., 202211	Vietnam	Bi-directional case-crossover (control days defined as days exactly one and two weeks before and after the case day)	58,330 hospital admissions for kidney disease (ICD-10: glomerular diseases (N00-N08); renal tubule-interstitial diseases (N10-N16); chronic kidney disease (N18); and urolithiasis (N20-N23))	Daily mean temperature measured from the provincial hydro-meteorological stations or the closest airport monitoring stations
12	Álvaro‑Meca et al., 202212	Madrid, Spain	Bi-directional case-crossover (three short control times are defined as 3 days, 1-week and 2- weeks before hospital admission; For each control time, three days are taken into account, including 1-day before, the day of study, and 1-day after)	6,367 hospital admission for lower respiratory tract viral infections [Flu (487.0, 487.1, 488.01, 488.02, 488.11, 488.12, 488.81, and 488.82), RSV (079.6, 466.11, and 480.1), viral pneumonia (480.0, 480.1, 480.2, 480.8, and 480.9), and acute bronchiolitis (466.11 and 466.19)], derived from the Spanish Minimum Basic Data Set	Daily temperature measured from the nearest meteorological station nearest to the patient’s residential zip code, derived from the Spanish State Meteorological Agency
13	Qiu et al., 202213	US	Time-stratified case-crossover (control days were other days in the same year, month and day of the week as the case day)	0.5 million hospital admissions for depression (296.2x, 296.3x, 300.4x, 309.0x, 309.1x, 311.xx, F32.xx, F33.xx, F34.1x, F39.xx, and F43.21), 0.2 million for schizophrenia (295.xx, F20.xx, F25.0x, and F25.1x), and 0.2 million for bipolar disorder (296.0x, 296.40, 296.4x, 296.5x, 296.6x, 296.7x, 296.89, 301.13, 296.80, F30.xx, F31.xx, and F34.0x), derived from the Center for Medicare and Medicaid S…	Daily temperature measured at 12-Km x 12-Km spatial resolution and aggregated to each zip code (sourced from NASA’s Land Data Assimilation System (NLDAS-2))
14	Li et al., 202214	Tongling, China	Time-stratified case-crossover (control days were other days in the same year, month and day of the week as the case day)	3,493 patients who were hospitalized due to acute appendicitis (ICD-10: K35.900) derived from the Tongling People’s Hospital and Tongling Municipal Hospital	Daily mean temperature derived from the China Meteorological Data Sharing Service System
15	Zhao et al., 202215	Brazil	Time-stratified case-crossover (control days were other days in the same year, month and day of the week as the case day)	1.7 million hospitalizations for gastrointestinal infection (ICD-10: A00-A99), derived from the Brazilian Unified Health System database	Daily mean temperature variability measured at the city-level (aggregated from grid data measured at 0.25° x 0.25° resolution)
16	Ahn et al., 202216	South Korea	Bi-directional case-crossover (control days defined as days exactly one and two weeks before and after the case day; 1:4 ratio)	1,706 acute kidney injury hospitalizations (ICD-10: N17), derived from the National Health Insurance Service–National Sample Cohort	Daily mean temperature measured based on the monitoring station nearest to the participant’s address, derived from the Korea Meteorological Administration
17	Yang et al., 202217	Lanzhou, China	Time-stratified case-crossover (control days were other days in the same year, month and day of the week as the case day)	2 million hospital outpatient visits for respiratory diseases (ICD-10: J00-J99) and cause-specific respiratory morbidity [upper respiratory tract infection (J00-J06 and J30-J39), pneumonia (J12-J18), bronchitis (bronchitis; J20-J21), and chronic obstructive pulmonary disease (J40-J44)]	Daily mean temperature measured from a meteorological monitoring station in the central city of Lanzhou
18	Nori-Sarma et al., 202218	US	Time-stratified case-crossover (control days were other days in the same year, month and day of the week as the case day)	3 million emergency department visits for mental disorders (Clinical Classification Software Code: 650-652, 654, 655, 657-662, 670) based on commercially insured and Medicare Advantage beneficiaries	Daily maximum temperature between May and September measured at the county-level (aggregated from grid data with spacing of 4-Km), derived from the PRISM Climate Group
19	Sokoty et al., 202119	Urmia, Iran	Bi-directional case-crossover (7, 14, and 21 days before and after the hospitalization day)	43,424 hospital admission for CVD (ICD-10: I00-I99), derived from the Imam Khomeini, Taleghani, and Seyyed Al Shohada hospitals	Daily mean temperature measured from a meteorological station
20	Rowland et al., 202120	New York state, US	Time-stratified case-crossover (control days were other days in the same year, month and day of the week as the case day)	0.8 million hospitalizations for myocardial infarction [ICD-9-CM: 410.x1 or ICD-10-CM: I21] derived from the New York Department of Health Statewide Planning and Research Cooperative System	Sub-daily temperature-change-over-time metrics measured at the zip-code level (aggregated from 0.125° grids), derived from the North American Land Data Assimilation System
21	Wu et al., 202121	Brazil	Time-stratified case-crossover (control days were other days in the same year, month and day of the week as the case day)	2.8 million hospitalizations for asthma (ICD-10: J45) and status asthmaticus (J46) derived from the Brazilian Unified Health System database	Daily mean temperature variability measured at the city-level (aggregated from grid data measured at 0.25° x 0.25° resolution)
22	Sun et al., 202122	US	Time-stratified case-crossover (control days were other days in the same year, month and day of the week as the case day)	22 million emergency department visits for any cause (ICD-9: 001-V91 or ICD-10: A00-Z99) and cause-specific conditions [heat related illness (ICD-9: 276, 992, E900.0, E900.9 or ICD-10: T67, E86, E87, X30), renal disease (ICD-9: 580-589 or ICD-10: N00-N05, N08, N17-N19, N25-N27), CVD (ICD-9: 390-459 or ICD-10: I00-I99), respiratory disease (ICD-9: 460-519 or ICD-10: J00-J99), and mental disorders …	Daily maximum temperature between May and September measured at the county-level (aggregated from grid data with spacing of 4-Km), derived from the PRISM Climate Group
Note. CVD, cardiovascular disease; ICD, International Classification of Diseases.
1	Delaney, S. W. et al. Extreme Heat and Hospitalization Among Older Persons With Alzheimer Disease and Related Dementias. JAMA Internal Medicine 185, 412-421, doi:10.1001/jamainternmed.2024.7719 (2025).
2	Park, J. et al. Heat and hospitalization risks among people with disabilities in South Korea. Nature Communications 16, 4040, doi:10.1038/s41467-025-59270-8 (2025).
3	Lee, H. & Yoon, H.-Y. Impact of ambient temperature on respiratory disease: a case-crossover study in Seoul. Respiratory Research 25, 73, doi:10.1186/s12931-024-02699-0 (2024).
4	Zhou, L. et al. Quantification of the Heat-Related Risk and Burden of Hospitalizations for Cause-Specific Injuries and Contribution of Human-Induced Climate Change: A Time-Stratified Case-Crossover Study in China. Environmental Health Perspectives 132, 057005, doi:10.1289/EHP14057.
5	Tupinier Martin, F. et al. The relationship between hot temperatures and hospital admissions for psychosis in adults diagnosed with schizophrenia: A case-crossover study in Quebec, Canada. Environmental Research 246, 118225, doi:10.1016/j.envres.2024.118225 (2024).
6	Park, J. et al. Association between heat and hospital admissions in people with disabilities in South Korea: a nationwide, case-crossover study. The Lancet Planetary Health 8, e217-e224, doi:10.1016/S2542-5196(24)00027-5 (2024).
7	Okada, A. et al. Effect modification of the association between temperature variability and hospitalization for cardiovascular disease by comorbid diabetes mellitus: A nationwide time-stratified case-crossover analysis. Diabetes Research and Clinical Practice 202, 110771, doi:10.1016/j.diabres.2023.110771 (2023).
8	Konstantinoudis, G. et al. Asthma hospitalisations and heat exposure in England: a case–crossover study during 2002–2019. Thorax 78, 875, doi:10.1136/thorax-2022-219901 (2023).
9	Thomson, T. N. et al. Population vulnerability to heat: A case-crossover analysis of heat health alerts and hospital morbidity data in Victoria, Australia. Australian and New Zealand Journal of Public Health 47, 100092, doi:10.1016/j.anzjph.2023.100092 (2023).
10	Wen, B. et al. Association between ambient temperature and hospitalization for renal diseases in Brazil during 2000–2015: A nationwide case-crossover study. The Lancet Regional Health – Americas 6, doi:10.1016/j.lana.2021.100101 (2022).
11	Chu, L., Phung, D., Crowley, S. & Dubrow, R. Relationships between short-term ambient temperature exposure and kidney disease hospitalizations in the warm season in Vietnam: A case-crossover study. Environmental Research 209, 112776, doi:10.1016/j.envres.2022.112776 (2022).
12	Álvaro-Meca, A. et al. Neighborhood environmental factors linked to hospitalizations of older people for viral lower respiratory tract infections in Spain: a case-crossover study. Environmental Health 21, 107, doi:10.1186/s12940-022-00928-x (2022).
13	Qiu, X. et al. Associations of short-term exposure to air pollution and increased ambient temperature with psychiatric hospital admissions in older adults in the USA: a case-crossover study. The Lancet Planetary Health 6, e331-e341, doi:10.1016/S2542-5196(22)00017-1 (2022).
14	Li, Y. et al. Is higher ambient temperature associated with acute appendicitis hospitalizations? A case-crossover study in Tongling, China. International Journal of Biometeorology 66, 2083-2090, doi:10.1007/s00484-022-02342-x (2022).
15	Zhao, Q. et al. High ambient temperature and risk of hospitalization for gastrointestinal infection in Brazil: A nationwide case-crossover study during 2000–2015. Science of The Total Environment 849, 157836, doi:10.1016/j.scitotenv.2022.157836 (2022).
16	Ahn, J. et al. Association of summer temperatures and acute kidney injury in South Korea: a case-crossover study. International Journal of Epidemiology 52, 774-782, doi:10.1093/ije/dyac163 (2023).
17	Yang, R. et al. Association between ambient temperature and cause-specific respiratory outpatient visits: A case-crossover design with a distributed lag nonlinear model in Lanzhou, China. Urban Climate 46, 101303, doi:10.1016/j.uclim.2022.101303 (2022).
18	Nori-Sarma, A. et al. Association Between Ambient Heat and Risk of Emergency Department Visits for Mental Health Among US Adults, 2010 to 2019. JAMA Psychiatry 79, 341-349, doi:10.1001/jamapsychiatry.2021.4369 (2022).
19	Sokoty, L., Rimaz, S., Hassanlouei, B., Kermani, M. & Janani, L. Short-term effects of air pollutants on hospitalization rate in patients with cardiovascular disease: a case-crossover study. Environmental Science and Pollution Research 28, 26124-26131, doi:10.1007/s11356-021-12390-2 (2021).
20	Rowland, S. T. et al. The association between ambient temperature variability and myocardial infarction in a New York-State-based case-crossover study: An examination of different variability metrics. Environmental Research 197, 111207, doi:10.1016/j.envres.2021.111207 (2021).
21	Wu, Y. et al. Temperature variability and asthma hospitalisation in Brazil, 2000–2015: a nationwide case-crossover study. Thorax 76, 962, doi:10.1136/thoraxjnl-2020-216549 (2021).
22	Sun, S. et al. Ambient heat and risks of emergency department visits among adults in the United States: time stratified case crossover study. BMJ 375, e065653, doi:10.1136/bmj-2021-065653 (2021).
